# Supplementary material for: Temperature-Dependent Phonon Scattering and Photoluminescence in Vertical MoS2/WSe2 Heterostructures
Source: Nanomaterials (Basel). 2023 Aug 16;13(16):2349. doi: 10.3390/nano13162349 (PMC10459064; doi:10.3390/nano13162349)
Supplement: Supplementary file 1 [file nanomaterials-13-02349-s001.zip]

Archive with 1 entries (1 files):
- nanomaterials-2545894-supplementary.pdf
